# Supplementary material for: Availability of eleven species names of Eupelmus (Hymenoptera, Eupelmidae) proposed in Al khatib et al. (2014)
Source: Zookeys. 2015 May 25;(505):137–45. doi: 10.3897/zookeys.505.9021 (PMC4453240; doi:10.3897/zookeys.505.9021)
Supplement: XML Treatment for Eupelmus (Eupelmus) confusus [file zookeys.505.9021-treatment1.xml]

<!DOCTYPE tp:taxon-treatment
  PUBLIC "-//TaxonX//DTD Taxonomic Treatment Publishing DTD v0 20100105//EN" "tax-treatment-NSO.dtd">
<tp:taxon-treatment xmlns:tp="http://www.plazi.org/taxpub"><tp:treatment-meta><kwd-group><label>Taxon classification</label><kwd><named-content content-type="kingdom">Animalia</named-content></kwd><kwd><named-content content-type="order">Hymenoptera</named-content></kwd><kwd><named-content content-type="family">Eupelmidae</named-content></kwd></kwd-group><mixed-citation publication-type="journal"><person-group><name><surname>Al Khatib</surname><given-names>Fadel</given-names></name><name><surname>Fusu</surname><given-names>Lucian</given-names></name><name><surname>Cruaud</surname><given-names>Astrid</given-names></name><name><surname>Gibson</surname><given-names>Gary</given-names></name><name><surname>Borowiec</surname><given-names>Nicolas</given-names></name><name><surname>Rasplus</surname><given-names>Jean-Yves</given-names></name><name><surname>Ris</surname><given-names>Nicolas</given-names></name><name><surname>Delvare</surname><given-names>Gérard</given-names></name></person-group><article-title>Availability of eleven species names of <italic><tp:taxon-name><tp:taxon-name-part taxon-name-part-type="genus">Eupelmus</tp:taxon-name-part></tp:taxon-name></italic> (<tp:taxon-name><tp:taxon-name-part taxon-name-part-type="order">Hymenoptera</tp:taxon-name-part></tp:taxon-name>, <tp:taxon-name><tp:taxon-name-part taxon-name-part-type="family">Eupelmidae</tp:taxon-name-part></tp:taxon-name>) proposed in Al khatib et al. (2014)</article-title><source>Zookeys</source><day>25</day><month>5</month><year>2015</year><volume>2015</volume><issue>505</issue><fpage>137</fpage><lpage>145</lpage><pub-id pub-id-type="doi">10.3897/zookeys.505.9021</pub-id></mixed-citation></tp:treatment-meta><tp:nomenclature><tp:taxon-name>
                        <tp:taxon-name-part taxon-name-part-type="genus">Eupelmus</tp:taxon-name-part>
                        (<tp:taxon-name-part taxon-name-part-type="subgenus">Eupelmus</tp:taxon-name-part>)
                        <tp:taxon-name-part taxon-name-part-type="species">confusus</tp:taxon-name-part>
                        <object-id xmlns:xlink="http://www.w3.org/1999/xlink" content-type="zoobank" xlink:type="simple">http://zoobank.org/E9A1F8A3-00D1-4DB6-9A04-5ACBEBDBFEA3</object-id>
                    </tp:taxon-name><tp:taxon-authority>Al khatib</tp:taxon-authority><tp:nomenclature-citation-list><tp:nomenclature-citation><tp:taxon-name>
                        <tp:taxon-name-part taxon-name-part-type="genus">Eupelmus</tp:taxon-name-part>
                        (<tp:taxon-name-part taxon-name-part-type="subgenus">Eupelmus</tp:taxon-name-part>)
                        <tp:taxon-name-part taxon-name-part-type="species">confusus</tp:taxon-name-part>
                        <object-id xmlns:xlink="http://www.w3.org/1999/xlink" content-type="zoobank" xlink:type="simple">http://zoobank.org/E9A1F8A3-00D1-4DB6-9A04-5ACBEBDBFEA3</object-id>
                    </tp:taxon-name><comment><xref ref-type="bibr" rid="B1">Al khatib et al. (2014)</xref>: 822–828.</comment></tp:nomenclature-citation></tp:nomenclature-citation-list></tp:nomenclature><tp:treatment-sec sec-type="Type material"><title>Type material.</title><p><bold>Holotype</bold> ♀. <bold>FRANCE:</bold> Var, Fayence, <named-content xmlns:xlink="http://www.w3.org/1999/xlink" content-type="dwc:verbatimCoordinates" xlink:type="simple">43.61774°N, 06.69774°E</named-content>, 17.iii.2012, emerged 25.iii.2012, ex <!--PageBreak--><!--PageBreak--><italic><tp:taxon-name><tp:taxon-name-part taxon-name-part-type="genus">Diplolepis</tp:taxon-name-part> <tp:taxon-name-part taxon-name-part-type="species">rosae</tp:taxon-name-part></tp:taxon-name></italic> on <italic><tp:taxon-name><tp:taxon-name-part taxon-name-part-type="genus">Rosa</tp:taxon-name-part> <tp:taxon-name-part taxon-name-part-type="species">canina</tp:taxon-name-part></tp:taxon-name></italic> (N. Ris) (1 ♀) [FAL1195/10206] (in MNHG). <bold>Paratypes. CYPRUS: Lemesos</bold>, 6 km N of Lemesos, 24–25.V.2009, <named-content xmlns:xlink="http://www.w3.org/1999/xlink" content-type="dwc:verbatimCoordinates" xlink:type="simple">N34.73189°, E33.05175°</named-content>, pods of carob tree with <italic><tp:taxon-name><tp:taxon-name-part taxon-name-part-type="genus">Apomyelois</tp:taxon-name-part> <tp:taxon-name-part taxon-name-part-type="species">ceratoniae</tp:taxon-name-part></tp:taxon-name></italic> &amp; <italic><tp:taxon-name><tp:taxon-name-part taxon-name-part-type="genus">Asphondylia</tp:taxon-name-part> <tp:taxon-name-part taxon-name-part-type="species">gennadii</tp:taxon-name-part></tp:taxon-name></italic> (Fusu L. &amp; Popovici O.) (5 ♀ 6 ♂ not sequenced) (in AICF) (1 ♀) [LF.ma.CY 01/10427] (in AICF); <bold>6 km N of Lemesos</bold>, 25. V. 2009, sweep net, <named-content xmlns:xlink="http://www.w3.org/1999/xlink" content-type="dwc:verbatimCoordinates" xlink:type="simple">N34.727028°, E33.052278°</named-content> (Fusu L. &amp; Popovici O.) (1 ♀ 10 ♂ not sequenced)(in AICF). <bold>FRANCE: Alpes-Maritimes</bold>, Biot, <named-content xmlns:xlink="http://www.w3.org/1999/xlink" content-type="dwc:verbatimCoordinates" xlink:type="simple">N43.63455°, E7.08249°</named-content>, 11.iii.2012, emerged 27.iii.2012, ex <italic><tp:taxon-name><tp:taxon-name-part taxon-name-part-type="genus">Andricus</tp:taxon-name-part> <tp:taxon-name-part taxon-name-part-type="species">kollari</tp:taxon-name-part></tp:taxon-name></italic> on <italic><tp:taxon-name><tp:taxon-name-part taxon-name-part-type="genus">Quercus</tp:taxon-name-part> <tp:taxon-name-part taxon-name-part-type="species">pubescens</tp:taxon-name-part></tp:taxon-name></italic> (N. Ris) (2 ♀) [FAL1227/10215, FAL1227/10216] (in FALPC); <bold>Alpes-Maritimes</bold>, Opio, <named-content xmlns:xlink="http://www.w3.org/1999/xlink" content-type="dwc:verbatimCoordinates" xlink:type="simple">N43.64479°, E6.99957°</named-content>, 04.x.2012, (F. Al khatib &amp; P. Gory) (1 ♀) [FAL1485/10313] (in FALPC); <bold>Alpes-Maritimes</bold>, Pégomas, <named-content xmlns:xlink="http://www.w3.org/1999/xlink" content-type="dwc:verbatimCoordinates" xlink:type="simple">N43.58844°, E6.93612°</named-content>, 08.vi.2012, emerged 11.vi.2012, ex <italic><tp:taxon-name><tp:taxon-name-part taxon-name-part-type="genus">Myopites</tp:taxon-name-part> <tp:taxon-name-part taxon-name-part-type="species">stylata</tp:taxon-name-part></tp:taxon-name></italic> on <italic><tp:taxon-name><tp:taxon-name-part taxon-name-part-type="genus">Dittrichia</tp:taxon-name-part> <tp:taxon-name-part taxon-name-part-type="species">viscosa</tp:taxon-name-part></tp:taxon-name></italic> (F. Al khatib &amp; P. Gory) (1 ♀) [FAL1429/10433] (in GDPC); <bold>Alpes-Maritimes</bold>, Sophia-Antipolis, <named-content xmlns:xlink="http://www.w3.org/1999/xlink" content-type="dwc:verbatimCoordinates" xlink:type="simple">N43.62443°, E7.03667°</named-content>, 21.ii.2012, emerged 27.ii.2012, ex <italic><tp:taxon-name><tp:taxon-name-part taxon-name-part-type="genus">Myopites</tp:taxon-name-part> <tp:taxon-name-part taxon-name-part-type="species">stylata</tp:taxon-name-part></tp:taxon-name></italic> on <italic><tp:taxon-name><tp:taxon-name-part taxon-name-part-type="genus">Dittrichia</tp:taxon-name-part> <tp:taxon-name-part taxon-name-part-type="species">viscosa</tp:taxon-name-part></tp:taxon-name></italic> (F. Al khatib) (1 ♀ 1 ♂) [FAL1029/10142, FAL1032/10432] (in MNHG); <bold>Alpes-Maritimes</bold>, Sophia-Antipolis, <named-content xmlns:xlink="http://www.w3.org/1999/xlink" content-type="dwc:verbatimCoordinates" xlink:type="simple">N43.61669°, E7.03722°</named-content>, 07.vi.2012, emerged 16.vi.2012, ex <italic><tp:taxon-name><tp:taxon-name-part taxon-name-part-type="genus">Biorhiza</tp:taxon-name-part> <tp:taxon-name-part taxon-name-part-type="species">pallida</tp:taxon-name-part></tp:taxon-name></italic> on <italic><tp:taxon-name><tp:taxon-name-part taxon-name-part-type="genus">Quercus</tp:taxon-name-part> <tp:taxon-name-part taxon-name-part-type="species">pubescens</tp:taxon-name-part></tp:taxon-name></italic> (F. Al khatib &amp; P. Gory) (1 ♀) [FAL1338/10227] (in MNHN); <bold>Alpes-Maritimes</bold>, Villars-sur-Var, <named-content xmlns:xlink="http://www.w3.org/1999/xlink" content-type="dwc:verbatimCoordinates" xlink:type="simple">N43.93730°, E7.08068°</named-content>, 14.iii.2012, emerged 18.iii.2012, ex <italic><tp:taxon-name><tp:taxon-name-part taxon-name-part-type="genus">Diplolepis</tp:taxon-name-part> <tp:taxon-name-part taxon-name-part-type="species">rosae</tp:taxon-name-part></tp:taxon-name></italic> on <italic><tp:taxon-name><tp:taxon-name-part taxon-name-part-type="genus">Rosa</tp:taxon-name-part> <tp:taxon-name-part taxon-name-part-type="species">canina</tp:taxon-name-part></tp:taxon-name></italic> (F. Al khatib &amp; N. Ris) (2 ♀) [FAL1198/10209 (in MNHG), FAL1198/10210 (in FALPC)]; <bold>Ardèche</bold>, Saint-Georges-les-Bains, <named-content xmlns:xlink="http://www.w3.org/1999/xlink" content-type="dwc:verbatimCoordinates" xlink:type="simple">N44.85028°, E4.82433°</named-content>, 13.vi.2012, emerged 14.vi.2012, ex <italic><tp:taxon-name><tp:taxon-name-part taxon-name-part-type="genus">Biorhiza</tp:taxon-name-part> <tp:taxon-name-part taxon-name-part-type="species">pallida</tp:taxon-name-part></tp:taxon-name></italic> on <italic><tp:taxon-name><tp:taxon-name-part taxon-name-part-type="genus">Quercus</tp:taxon-name-part> <tp:taxon-name-part taxon-name-part-type="species">pubescens</tp:taxon-name-part></tp:taxon-name></italic> (F. Al khatib &amp; M. Thaon) (2 ♀) [FAL1325/10224, FAL1325/10225] (in CBGP); <bold>Ardèche</bold>, Saint-Georges-les-Bains, <named-content xmlns:xlink="http://www.w3.org/1999/xlink" content-type="dwc:verbatimCoordinates" xlink:type="simple">N44.85028°, E4.82433°</named-content>, 13.vi.2012, emerged 11.vii.2012, ex <italic><tp:taxon-name><tp:taxon-name-part taxon-name-part-type="genus">Dryocosmus</tp:taxon-name-part> <tp:taxon-name-part taxon-name-part-type="species">kuriphilus</tp:taxon-name-part></tp:taxon-name></italic> on <italic><tp:taxon-name><tp:taxon-name-part taxon-name-part-type="genus">Castanea</tp:taxon-name-part> <tp:taxon-name-part taxon-name-part-type="species">sativa</tp:taxon-name-part></tp:taxon-name></italic> (M. Thaon) (1 ♀ 1 ♂) [NB489/10418, NB489c/10419] (in GDPC); <bold>Ardèche</bold>, Saint-Georges-Montpellier, <named-content xmlns:xlink="http://www.w3.org/1999/xlink" content-type="dwc:verbatimCoordinates" xlink:type="simple">N43.6104°, E3.77227°</named-content>, ix.2011, emerged ix.2011, ex <italic><tp:taxon-name><tp:taxon-name-part taxon-name-part-type="genus">Bactrocera</tp:taxon-name-part> <tp:taxon-name-part taxon-name-part-type="species">oleae</tp:taxon-name-part></tp:taxon-name></italic> on <italic><tp:taxon-name><tp:taxon-name-part taxon-name-part-type="genus">Olea</tp:taxon-name-part> <tp:taxon-name-part taxon-name-part-type="species">europaea</tp:taxon-name-part></tp:taxon-name></italic> (L. Brancaccio &amp; M. Thaon) (1 ♀ 1 ♂) [FAL1278/10443, FAL1280/10445] (in MNHN); <bold>Aude</bold>, Durban-Corbières, <named-content xmlns:xlink="http://www.w3.org/1999/xlink" content-type="dwc:verbatimCoordinates" xlink:type="simple">N42.99825°, E2.80690°</named-content>, 27.iii.2012, emerged 31.iii.2012, ex <italic><tp:taxon-name><tp:taxon-name-part taxon-name-part-type="genus">Myopites</tp:taxon-name-part> <tp:taxon-name-part taxon-name-part-type="species">stylata</tp:taxon-name-part></tp:taxon-name></italic> on <italic><tp:taxon-name><tp:taxon-name-part taxon-name-part-type="genus">Dittrichia</tp:taxon-name-part> <tp:taxon-name-part taxon-name-part-type="species">viscosa</tp:taxon-name-part></tp:taxon-name></italic> (F. Al khatib &amp; N. Ris) (1 ♀) [FAL1122/10175] (GDPC); <bold>Bouches-du-Rhône</bold>, La Ciotat, garden, 09.I.2011 emerged 13-30.IV.2011, <italic><tp:taxon-name><tp:taxon-name-part taxon-name-part-type="genus">Lasioptera</tp:taxon-name-part> <tp:taxon-name-part taxon-name-part-type="species">carophila</tp:taxon-name-part></tp:taxon-name></italic> on <italic><tp:taxon-name><tp:taxon-name-part taxon-name-part-type="genus">Foeniculum</tp:taxon-name-part> <tp:taxon-name-part taxon-name-part-type="species">vulgare</tp:taxon-name-part></tp:taxon-name></italic> (H. Dumas) (5 ♀ 6 ♂ not sequenced, in AICF) (1♀) [LF.ma.FR 01/10422] (in AICF); <bold>Gard</bold>, Garons, <named-content xmlns:xlink="http://www.w3.org/1999/xlink" content-type="dwc:verbatimCoordinates" xlink:type="simple">N43.76371°, E4.42588°</named-content>, 11.i.2012, emerged 27.ii.2012, ex <italic><tp:taxon-name><tp:taxon-name-part taxon-name-part-type="genus">Myopites</tp:taxon-name-part> <tp:taxon-name-part taxon-name-part-type="species">stylata</tp:taxon-name-part></tp:taxon-name></italic> on <italic><tp:taxon-name><tp:taxon-name-part taxon-name-part-type="genus">Dittrichia</tp:taxon-name-part> <tp:taxon-name-part taxon-name-part-type="species">viscosa</tp:taxon-name-part></tp:taxon-name></italic> (N. Ris) (1 ♀) [FAL1092/10162] (in MNHG); <bold>Gard</bold>, Roquemaure, <named-content xmlns:xlink="http://www.w3.org/1999/xlink" content-type="dwc:verbatimCoordinates" xlink:type="simple">N44.03148°, E4.72747°</named-content>, x.2011, emerged x.2011, ex <italic><tp:taxon-name><tp:taxon-name-part taxon-name-part-type="genus">Bactrocera</tp:taxon-name-part> <tp:taxon-name-part taxon-name-part-type="species">oleae</tp:taxon-name-part></tp:taxon-name></italic> on <italic><tp:taxon-name><tp:taxon-name-part taxon-name-part-type="genus">Olea</tp:taxon-name-part> <tp:taxon-name-part taxon-name-part-type="species">europaea</tp:taxon-name-part></tp:taxon-name></italic> (N. Borowiec) (1 ♀) [FAL1274/10447] (in CBGP); <bold>Haute-Corse</bold>, Aléria, <named-content xmlns:xlink="http://www.w3.org/1999/xlink" content-type="dwc:verbatimCoordinates" xlink:type="simple">N42.12861°, E9.46555°</named-content>, 22.ix.2011, ex seeds of <italic><tp:taxon-name><tp:taxon-name-part taxon-name-part-type="genus">Asphodelus</tp:taxon-name-part> <tp:taxon-name-part taxon-name-part-type="species">ramosus</tp:taxon-name-part></tp:taxon-name></italic> infested by <italic><tp:taxon-name><tp:taxon-name-part taxon-name-part-type="genus">Bruchophagus</tp:taxon-name-part></tp:taxon-name></italic> sp. (J. Balajas) (2 ♀ 1 ♂) [GDEL4111/10187, GDEL4111/10188, GDEL4111/10189] (in MNHG); <bold>Haute-Corse</bold>, Lumio, <named-content xmlns:xlink="http://www.w3.org/1999/xlink" content-type="dwc:verbatimCoordinates" xlink:type="simple">N42.55879°, E8.81299°</named-content>, 23.ix.2012, emerged 28.ix.2012, ex <italic><tp:taxon-name><tp:taxon-name-part taxon-name-part-type="genus">Bactrocera</tp:taxon-name-part> <tp:taxon-name-part taxon-name-part-type="species">oleae</tp:taxon-name-part></tp:taxon-name></italic> on <italic><tp:taxon-name><tp:taxon-name-part taxon-name-part-type="genus">Olea</tp:taxon-name-part> <tp:taxon-name-part taxon-name-part-type="species">europaea</tp:taxon-name-part></tp:taxon-name></italic> (F. Ceccaldi) (2 ♀) [FAL1519/10411, FAL1519/10412] (MNHN); <bold>Haute-Corse</bold>, Piedicorte di Gaggio, <named-content xmlns:xlink="http://www.w3.org/1999/xlink" content-type="dwc:verbatimCoordinates" xlink:type="simple">N42.22166°, E9.26527°</named-content>, 22. ix.2011, ex seeds of <italic><tp:taxon-name><tp:taxon-name-part taxon-name-part-type="genus">Asphodelus</tp:taxon-name-part> <tp:taxon-name-part taxon-name-part-type="species">ramosus</tp:taxon-name-part></tp:taxon-name></italic> infested by <italic><tp:taxon-name><tp:taxon-name-part taxon-name-part-type="genus">Bruchophagus</tp:taxon-name-part></tp:taxon-name></italic> sp. (J. Balajas) (2 ♀ 3 ♂) [GDEL4114/10190, GDEL4114/10191, GDEL4114a, GDEL4114b &amp; GDEL4114c] (in MNHN); <bold>Hérault</bold>, Causses-et-Veyran, <named-content xmlns:xlink="http://www.w3.org/1999/xlink" content-type="dwc:verbatimCoordinates" xlink:type="simple">N43.47131°, E3.08508°</named-content>, x.2011, emerged x.2011, ex <italic><tp:taxon-name><tp:taxon-name-part taxon-name-part-type="genus">Bactrocera</tp:taxon-name-part> <tp:taxon-name-part taxon-name-part-type="species">oleae</tp:taxon-name-part></tp:taxon-name></italic> on <italic><tp:taxon-name><tp:taxon-name-part taxon-name-part-type="genus">Olea</tp:taxon-name-part> <tp:taxon-name-part taxon-name-part-type="species">europaea</tp:taxon-name-part></tp:taxon-name></italic> (A. Auguste-Maros) (1 ♀) [FAL1254/10453] (in FALPC); <bold>Hérault</bold>, Frontignan, <named-content xmlns:xlink="http://www.w3.org/1999/xlink" content-type="dwc:verbatimCoordinates" xlink:type="simple">N43.43926°, E3.74145°</named-content>, 17.vi.2012, emerged 19.vi.2012, ex <italic><tp:taxon-name><tp:taxon-name-part taxon-name-part-type="genus">Myopites</tp:taxon-name-part> <tp:taxon-name-part taxon-name-part-type="species">stylata</tp:taxon-name-part></tp:taxon-name></italic> on <italic><tp:taxon-name><tp:taxon-name-part taxon-name-part-type="genus">Dittrichia</tp:taxon-name-part> <tp:taxon-name-part taxon-name-part-type="species">viscosa</tp:taxon-name-part></tp:taxon-name></italic> (F. Al khatib &amp; N. Ris) (1 ♀) [FAL1446/10309] (FALPC); <bold>Hérault</bold>, Laroque, 250-400 m, <named-content xmlns:xlink="http://www.w3.org/1999/xlink" content-type="dwc:verbatimCoordinates" xlink:type="simple">N45.91722°, E3.74361°</named-content>, 05.vii.2013, sweeping on <italic><tp:taxon-name><tp:taxon-name-part taxon-name-part-type="genus">Quercus</tp:taxon-name-part> <tp:taxon-name-part taxon-name-part-type="species">pubescens</tp:taxon-name-part></tp:taxon-name></italic> (G. Delvare), (1 ♀) [4173/10596] (in GDPC); <bold>Hérault</bold>, Mèze, <named-content xmlns:xlink="http://www.w3.org/1999/xlink" content-type="dwc:verbatimCoordinates" xlink:type="simple">N43.41670°, E3.6000°</named-content>, x.2011, emerged x.2011, ex <italic><tp:taxon-name><tp:taxon-name-part taxon-name-part-type="genus">Bactrocera</tp:taxon-name-part> <tp:taxon-name-part taxon-name-part-type="species">oleae</tp:taxon-name-part></tp:taxon-name></italic> on <italic><tp:taxon-name><tp:taxon-name-part taxon-name-part-type="genus">Olea</tp:taxon-name-part> <tp:taxon-name-part taxon-name-part-type="species">europaea</tp:taxon-name-part></tp:taxon-name></italic> (N. Ris) (2 ♀) [FAL1257/10454 (in CNC), NB229/7052 (in FALPC)]; <bold>Monaco</bold>, Monaco, <named-content xmlns:xlink="http://www.w3.org/1999/xlink" content-type="dwc:verbatimCoordinates" xlink:type="simple">N43.73263°, E7.41369°</named-content>, x.2010, ex <italic><tp:taxon-name><tp:taxon-name-part taxon-name-part-type="genus">Bactrocera</tp:taxon-name-part> <tp:taxon-name-part taxon-name-part-type="species">oleae</tp:taxon-name-part></tp:taxon-name></italic> on <italic><tp:taxon-name><tp:taxon-name-part taxon-name-part-type="genus">Olea</tp:taxon-name-part> <tp:taxon-name-part taxon-name-part-type="species">europaea</tp:taxon-name-part></tp:taxon-name></italic> (J.-C. Malausa &amp; C. Roques) (1 ♀) [FAL1247/10436] (in CNC); <bold>Pyrénées-Orientales</bold>, Argelès-sur-Mer, <named-content xmlns:xlink="http://www.w3.org/1999/xlink" content-type="dwc:verbatimCoordinates" xlink:type="simple">N42.581000°, E3.010910°</named-content>, x.2011, emerged x.2011, ex <italic><tp:taxon-name><tp:taxon-name-part taxon-name-part-type="genus">Bactrocera</tp:taxon-name-part> <tp:taxon-name-part taxon-name-part-type="species">oleae</tp:taxon-name-part></tp:taxon-name></italic> on <italic><tp:taxon-name><tp:taxon-name-part taxon-name-part-type="genus">Olea</tp:taxon-name-part> <tp:taxon-name-part taxon-name-part-type="species">europaea</tp:taxon-name-part></tp:taxon-name></italic> (N. Ris) (4 ♀ 1 ♂) [FAL1255/10449 &amp; FAL1255/10450 (in GDPC), NB362v/7078, NB362w/7079, FAL1256/10451 (in FALPC)]; <bold>Pyrénées-Orientales</bold>, Banyuls-sur-Mer, 04.ii.2012, emerged 20.ii.2012, ex <italic><tp:taxon-name><tp:taxon-name-part taxon-name-part-type="genus">Myopites</tp:taxon-name-part> <tp:taxon-name-part taxon-name-part-type="species">stylata</tp:taxon-name-part></tp:taxon-name></italic> on <italic><tp:taxon-name><tp:taxon-name-part taxon-name-part-type="genus">Dittrichia</tp:taxon-name-part> <tp:taxon-name-part taxon-name-part-type="species">viscosa</tp:taxon-name-part></tp:taxon-name></italic> (J. Lecomte) (1 ♀) [FAL1100/10164] (in CBGP); <bold>Pyrénées-Orientales</bold>, Banyuls-sur-Mer, <named-content xmlns:xlink="http://www.w3.org/1999/xlink" content-type="dwc:verbatimCoordinates" xlink:type="simple">N42.47194°, E3.14333°</named-content>, 250 m, 21.iii.2010 ex galls of <italic><tp:taxon-name><tp:taxon-name-part taxon-name-part-type="genus">Timaspis</tp:taxon-name-part> <tp:taxon-name-part taxon-name-part-type="species">phoenixopodos</tp:taxon-name-part></tp:taxon-name></italic> on <italic><tp:taxon-name><tp:taxon-name-part taxon-name-part-type="genus">Lactuca</tp:taxon-name-part> <tp:taxon-name-part taxon-name-part-type="species">viminea</tp:taxon-name-part></tp:taxon-name></italic> (G. Delvare &amp; J. Lecomte) (2 ♀) [GDEL4001/3303, GDEL4002/3296] (in GDPC); <bold>Pyrénées-Orientales</bold>, Banyuls-sur-Mer, <named-content xmlns:xlink="http://www.w3.org/1999/xlink" content-type="dwc:verbatimCoordinates" xlink:type="simple">N42.46972°, E3.12388°</named-content>, 10 m, 21.iii.2010 ex galls of <italic><tp:taxon-name><tp:taxon-name-part taxon-name-part-type="genus">Timaspis</tp:taxon-name-part> <tp:taxon-name-part taxon-name-part-type="species">phoenixopodos</tp:taxon-name-part></tp:taxon-name></italic> on <italic><tp:taxon-name><tp:taxon-name-part taxon-name-part-type="genus">Lactuca</tp:taxon-name-part> <tp:taxon-name-part taxon-name-part-type="species">viminea</tp:taxon-name-part></tp:taxon-name></italic> (G. Delvare &amp; J. Lecomte) (1 ♀) [GDEL4003/3302] (in GDPC); <bold>Pyrénées-Orientales</bold>, Calce, <named-content xmlns:xlink="http://www.w3.org/1999/xlink" content-type="dwc:verbatimCoordinates" xlink:type="simple">N42.7348°, E2.75471°</named-content>, x.2011, emerged x.2011, ex <italic><tp:taxon-name><tp:taxon-name-part taxon-name-part-type="genus">Bactrocera</tp:taxon-name-part> <tp:taxon-name-part taxon-name-part-type="species">oleae</tp:taxon-name-part></tp:taxon-name></italic> on <italic><tp:taxon-name><tp:taxon-name-part taxon-name-part-type="genus">Olea</tp:taxon-name-part> <tp:taxon-name-part taxon-name-part-type="species">europaea</tp:taxon-name-part></tp:taxon-name></italic> (N. Borowiec &amp; L. Brancaccio ) (2 ♂) [FAL1251/10448 (in GDPC), FAL1251/10283 (in FALPC)]; <bold>Pyrénées-Orientales</bold>, Perpignan, <named-content xmlns:xlink="http://www.w3.org/1999/xlink" content-type="dwc:verbatimCoordinates" xlink:type="simple">N42.67720°, E2.86912°</named-content>, 18.vi.2012, emerged 19.vi.2012, ex <italic><tp:taxon-name><tp:taxon-name-part taxon-name-part-type="genus">Myopites</tp:taxon-name-part> <tp:taxon-name-part taxon-name-part-type="species">stylata</tp:taxon-name-part></tp:taxon-name></italic> on <italic><tp:taxon-name><tp:taxon-name-part taxon-name-part-type="genus">Dittrichia</tp:taxon-name-part> <tp:taxon-name-part taxon-name-part-type="species">viscosa</tp:taxon-name-part></tp:taxon-name></italic> (F. Al khatib &amp; N. Ris) (1 ♀) [FAL1455/10312] (in FALPC); <bold>Var</bold>, Rians, <named-content xmlns:xlink="http://www.w3.org/1999/xlink" content-type="dwc:verbatimCoordinates" xlink:type="simple">N43.57352°, E5.77148°</named-content>, 31.ii.2012, emerged 09.iii.2012, ex <italic><tp:taxon-name><tp:taxon-name-part taxon-name-part-type="genus">Diplolepis</tp:taxon-name-part> <tp:taxon-name-part taxon-name-part-type="species">rosae</tp:taxon-name-part></tp:taxon-name></italic> on <italic><tp:taxon-name><tp:taxon-name-part taxon-name-part-type="genus">Rosa</tp:taxon-name-part> <tp:taxon-name-part taxon-name-part-type="species">canina</tp:taxon-name-part></tp:taxon-name></italic>, (N. Ris) (2 ♀ 1 ♂) [FAL1204/10212 (in CNC), FAL1204/10213 &amp; FAL1205/10280 (in MNHG)]; (1 ♀) [FAL1195/10207] (in MNHN), same data as holotype. <bold>GREECE: Seres</bold>, Kerkini Lake Nat.Park, Kerkini Mts near Vironeia, 300 m, <named-content xmlns:xlink="http://www.w3.org/1999/xlink" content-type="dwc:verbatimCoordinates" xlink:type="simple">N41.27833°, E23.21955°</named-content>, sweep net 22.VI.2008 (Fusu, Popovici &amp; Ramel) (1 ♀) (in AICF) (1 ♀) [LF.ma.GR 01/10425] (in AICF); <bold>Seres</bold>, Kerkini lake, Krousia Mts. Site, <named-content xmlns:xlink="http://www.w3.org/1999/xlink" content-type="dwc:verbatimCoordinates" xlink:type="simple">N41.20180°, E23.07747°</named-content>, Malaise trap, 12-18.IX.2007 (G. Ramel) (1 ♀) [LF.ma.GR 02/10426] (in AICF); <bold>Seres</bold>, Kerkini Mts., Plateaux Beech, <named-content xmlns:xlink="http://www.w3.org/1999/xlink" content-type="dwc:verbatimCoordinates" xlink:type="simple">N41.28580°, E23.03368°</named-content>, Malaise trap, 08.VIII to 13.VIII.2007, (G. Ramel) (1 ♀ not sequenced, in AICF); <bold>Seres</bold>, Kerkini Lake N. Park, nr Kerkini, Pumping St. Site, <named-content xmlns:xlink="http://www.w3.org/1999/xlink" content-type="dwc:verbatimCoordinates" xlink:type="simple">N41.19760°, E23.08883°</named-content>, 13.VI to 19.VI.2007, Malaise trap (G. Ramel) (1♀ not sequenced, in AICF); <bold>Seres</bold>, Kerkini Lake N. Park, Kerkini, Krousia Mts site, 190 m, <named-content xmlns:xlink="http://www.w3.org/1999/xlink" content-type="dwc:verbatimCoordinates" xlink:type="simple">N41.20180°, E23.07747°</named-content>, 06.VI-12.VI.2007, Malaise tr. (G. Ramel) (4 ♀ not sequenced, in AICF); same data but 13.VI-19.VI.2007 (2 ♀ not sequenced, in AICF); same data but 20.VI-26.VI.2007 (4 ♀ not sequenced, in AICF). <bold>IRAN: Kerman Prov.</bold>, Bidkhan, 2897 m, <named-content xmlns:xlink="http://www.w3.org/1999/xlink" content-type="dwc:verbatimCoordinates" xlink:type="simple">N29°34.956’ E 56°30.612’</named-content>, 11.v.2012, ex galls on <italic><tp:taxon-name><tp:taxon-name-part taxon-name-part-type="genus">Salix</tp:taxon-name-part> <tp:taxon-name-part taxon-name-part-type="species">alba</tp:taxon-name-part></tp:taxon-name></italic> (M. Mahdavi) (1 ♀) [LF.ma.IR 05/10424] (in AICF). <bold>ITALY: Liguria</bold>, Bussana-Vecchia, <named-content xmlns:xlink="http://www.w3.org/1999/xlink" content-type="dwc:verbatimCoordinates" xlink:type="simple">N43.84026°, E7.82905°</named-content>, 02.i.2012, emerged 20.ii.2012, ex <italic><tp:taxon-name><tp:taxon-name-part taxon-name-part-type="genus">Myopites</tp:taxon-name-part> <tp:taxon-name-part taxon-name-part-type="species">stylata</tp:taxon-name-part></tp:taxon-name></italic> on <italic><tp:taxon-name><tp:taxon-name-part taxon-name-part-type="genus">Dittrichia</tp:taxon-name-part> <tp:taxon-name-part taxon-name-part-type="species">viscosa</tp:taxon-name-part></tp:taxon-name></italic> (E. Spagnol) (4 ♀) [FAL1051/10145 (in GDPC), FAL1088/10154 &amp; FAL1063/10149 (in CBGP), FAL1074/10153 (in MNHN)] and (3 ♂ not sequenced) [FAL1077a, FAL1077b, FAL1077c] (in MNHN); (3 ♀ not sequenced) [FAL1422d &amp; FAL1422c, FAL1422b] (in FALPC) and (2 ♂ not sequenced) [FAL1418a, FAL1418b] (in CNC) same data but 06.vi.2012, emerged 07.vi.2012 (N. Ris). <bold>SPAIN: Logroño</bold>, La Rioja, 15.iii.2012, emerged 16.iii.2012, ex <italic><tp:taxon-name><tp:taxon-name-part taxon-name-part-type="genus">Myopites</tp:taxon-name-part> <tp:taxon-name-part taxon-name-part-type="species">stylata</tp:taxon-name-part></tp:taxon-name></italic> on <italic><tp:taxon-name><tp:taxon-name-part taxon-name-part-type="genus">Dittrichia</tp:taxon-name-part> <tp:taxon-name-part taxon-name-part-type="species">viscosa</tp:taxon-name-part></tp:taxon-name></italic> (R. Cantera Rioja) (2 ♀) [FAL1108/10250 (in GDPC), FAL1110/10168 (in FALPC)]. <bold>SWEDEN: Skåne</bold>, Sk, Höganäs kommun, Kullabergs naturreservat, between Hjortstugan and Ransvik, Oak forest in southern slope, <named-content xmlns:xlink="http://www.w3.org/1999/xlink" content-type="dwc:verbatimCoordinates" xlink:type="simple">N56.29421°, E12.48399°</named-content>, 27.vi to 30.vii.2005, Trap ID 1004, Coll. event 1797 (SMTP) [LF.u.SW.03/10660] (in NHRS).</p></tp:treatment-sec><ref-list><ref id="B1"><mixed-citation xmlns:xlink="http://www.w3.org/1999/xlink" xlink:type="simple"><person-group><name name-style="western"><surname>Al khatib</surname><given-names>F</given-names></name><name name-style="western"><surname>Fusu</surname><given-names>L</given-names></name><name name-style="western"><surname>Cruaud</surname><given-names>A</given-names></name><name name-style="western"><surname>Gibson</surname><given-names>G</given-names></name><name name-style="western"><surname>Borowiec</surname><given-names>N</given-names></name><name name-style="western"><surname>Rasplus</surname><given-names>J-Y</given-names></name><name name-style="western"><surname>Ris</surname><given-names>N</given-names></name><name name-style="western"><surname>Delvare</surname><given-names>G</given-names></name></person-group> (<year>2014</year>) <article-title>An integrative approach to species discrimination in the <italic><tp:taxon-name><tp:taxon-name-part taxon-name-part-type="genus">Eupelmus</tp:taxon-name-part> <tp:taxon-name-part taxon-name-part-type="species">urozonus</tp:taxon-name-part></tp:taxon-name></italic> complex (<tp:taxon-name><tp:taxon-name-part taxon-name-part-type="order">Hymenoptera</tp:taxon-name-part></tp:taxon-name>, <tp:taxon-name><tp:taxon-name-part taxon-name-part-type="family">Eupelmidae</tp:taxon-name-part></tp:taxon-name>), with the description of 11 new species from the Western Palaearctic.</article-title> <source>Systematic Entomology</source> <volume>39</volume>: <fpage>806</fpage>–<lpage>862</lpage>. doi: <ext-link ext-link-type="doi" xlink:href="10.1111/syen.12089" xlink:type="simple">10.1111/syen.12089</ext-link></mixed-citation></ref></ref-list></tp:taxon-treatment>
