# Supplementary material for: Availability of eleven species names of Eupelmus (Hymenoptera, Eupelmidae) proposed in Al khatib et al. (2014)
Source: Zookeys. 2015 May 25;(505):137–45. doi: 10.3897/zookeys.505.9021 (PMC4453240; doi:10.3897/zookeys.505.9021)
Supplement: XML Treatment for Eupelmus (Eupelmus) gemellus [file zookeys.505.9021-treatment2.xml]

<!DOCTYPE tp:taxon-treatment
  PUBLIC "-//TaxonX//DTD Taxonomic Treatment Publishing DTD v0 20100105//EN" "tax-treatment-NSO.dtd">
<tp:taxon-treatment xmlns:tp="http://www.plazi.org/taxpub"><tp:treatment-meta><kwd-group><label>Taxon classification</label><kwd><named-content content-type="kingdom">Animalia</named-content></kwd><kwd><named-content content-type="order">Hymenoptera</named-content></kwd><kwd><named-content content-type="family">Eupelmidae</named-content></kwd></kwd-group><mixed-citation publication-type="journal"><person-group><name><surname>Al Khatib</surname><given-names>Fadel</given-names></name><name><surname>Fusu</surname><given-names>Lucian</given-names></name><name><surname>Cruaud</surname><given-names>Astrid</given-names></name><name><surname>Gibson</surname><given-names>Gary</given-names></name><name><surname>Borowiec</surname><given-names>Nicolas</given-names></name><name><surname>Rasplus</surname><given-names>Jean-Yves</given-names></name><name><surname>Ris</surname><given-names>Nicolas</given-names></name><name><surname>Delvare</surname><given-names>Gérard</given-names></name></person-group><article-title>Availability of eleven species names of <italic><tp:taxon-name><tp:taxon-name-part taxon-name-part-type="genus">Eupelmus</tp:taxon-name-part></tp:taxon-name></italic> (<tp:taxon-name><tp:taxon-name-part taxon-name-part-type="order">Hymenoptera</tp:taxon-name-part></tp:taxon-name>, <tp:taxon-name><tp:taxon-name-part taxon-name-part-type="family">Eupelmidae</tp:taxon-name-part></tp:taxon-name>) proposed in Al khatib et al. (2014)</article-title><source>Zookeys</source><day>25</day><month>5</month><year>2015</year><volume>2015</volume><issue>505</issue><fpage>137</fpage><lpage>145</lpage><pub-id pub-id-type="doi">10.3897/zookeys.505.9021</pub-id></mixed-citation></tp:treatment-meta><tp:nomenclature><tp:taxon-name>
                        <tp:taxon-name-part taxon-name-part-type="genus">Eupelmus</tp:taxon-name-part>
                        (<tp:taxon-name-part taxon-name-part-type="subgenus">Eupelmus</tp:taxon-name-part>)
                        <tp:taxon-name-part taxon-name-part-type="species">gemellus</tp:taxon-name-part>
                        <object-id xmlns:xlink="http://www.w3.org/1999/xlink" content-type="zoobank" xlink:type="simple">http://zoobank.org/4BCB5C66-7AC7-431B-8F51-C76CF7D56AD4</object-id>
                    </tp:taxon-name><tp:taxon-authority>Al khatib</tp:taxon-authority><tp:nomenclature-citation-list><tp:nomenclature-citation><tp:taxon-name>
                        <tp:taxon-name-part taxon-name-part-type="genus">Eupelmus</tp:taxon-name-part>
                        (<tp:taxon-name-part taxon-name-part-type="subgenus">Eupelmus</tp:taxon-name-part>)
                        <tp:taxon-name-part taxon-name-part-type="species">gemellus</tp:taxon-name-part>
                        <object-id xmlns:xlink="http://www.w3.org/1999/xlink" content-type="zoobank" xlink:type="simple">http://zoobank.org/4BCB5C66-7AC7-431B-8F51-C76CF7D56AD4</object-id>
                    </tp:taxon-name><comment><xref ref-type="bibr" rid="B1">Al khatib et al. (2014)</xref>: 828–837.</comment></tp:nomenclature-citation></tp:nomenclature-citation-list></tp:nomenclature><tp:treatment-sec sec-type="Type material"><title>Type material.</title><p><bold>Holotype</bold> ♀. <bold>FRANCE:</bold> Haute-Corse, Calenzana, 11.ix.2012, emerged 18.ix.2012, ex <!--PageBreak--><italic><tp:taxon-name><tp:taxon-name-part taxon-name-part-type="genus">Bactrocera</tp:taxon-name-part> <tp:taxon-name-part taxon-name-part-type="species">oleae</tp:taxon-name-part></tp:taxon-name></italic> on <italic><tp:taxon-name><tp:taxon-name-part taxon-name-part-type="genus">Olea</tp:taxon-name-part> <tp:taxon-name-part taxon-name-part-type="species">europaea</tp:taxon-name-part></tp:taxon-name></italic> (F. Ceccaldi) (1 ♀) [FAL1515/10408] (in MNHG). <bold>Paratypes. FRANCE: Alpes-Maritimes</bold>, Biot, <named-content xmlns:xlink="http://www.w3.org/1999/xlink" content-type="dwc:verbatimCoordinates" xlink:type="simple">N43.63455°, E7.082490°</named-content>, 29.x.2012, emerged 01.iii.2013, ex <italic><tp:taxon-name><tp:taxon-name-part taxon-name-part-type="genus">Megastigmus</tp:taxon-name-part> <tp:taxon-name-part taxon-name-part-type="species">pistaciae</tp:taxon-name-part></tp:taxon-name></italic> on <italic><tp:taxon-name><tp:taxon-name-part taxon-name-part-type="genus">Pistacia</tp:taxon-name-part> <tp:taxon-name-part taxon-name-part-type="species">lentiscus</tp:taxon-name-part></tp:taxon-name></italic> (F. Al khatib &amp; N. Ris) (2 ♀ 1 ♂) [FAL1522/10483, FAL1522/10484, FAL1522/10485] (in MNHN); <bold>Alpes-Maritimes</bold>, Biot, <named-content xmlns:xlink="http://www.w3.org/1999/xlink" content-type="dwc:verbatimCoordinates" xlink:type="simple">N43.63455°, E7.082490°</named-content>, 11.iii.2012, emerged 27.iii.2012, ex <italic><tp:taxon-name><tp:taxon-name-part taxon-name-part-type="genus">Mesophleps</tp:taxon-name-part> <tp:taxon-name-part taxon-name-part-type="species">oxycedrella</tp:taxon-name-part></tp:taxon-name></italic> on <italic><tp:taxon-name><tp:taxon-name-part taxon-name-part-type="genus">Juniperus</tp:taxon-name-part> <tp:taxon-name-part taxon-name-part-type="species">oxycedrus</tp:taxon-name-part></tp:taxon-name></italic> (N. Ris), (2 ♀) [FAL1359/10230 (in MNHG), FAL1359/10231 (in AICF)]; <bold>Alpes-Maritimes</bold>, Mont-Chauve, 476 m <named-content xmlns:xlink="http://www.w3.org/1999/xlink" content-type="dwc:verbatimCoordinates" xlink:type="simple">N 43.76578°, E7.27024°</named-content>, 01.xi.2012, emerged 18.xii.2012, ex <italic><tp:taxon-name><tp:taxon-name-part taxon-name-part-type="genus">Bactrocera</tp:taxon-name-part> <tp:taxon-name-part taxon-name-part-type="species">oleae</tp:taxon-name-part></tp:taxon-name></italic> on <italic><tp:taxon-name><tp:taxon-name-part taxon-name-part-type="genus">Olea</tp:taxon-name-part> <tp:taxon-name-part taxon-name-part-type="species">europaea</tp:taxon-name-part></tp:taxon-name></italic> (M. Thaon) (1 ♀) [NB29/10413] (in FALPC); <bold>Alpes-Maritimes</bold>, Sophia-Antipolis, <named-content xmlns:xlink="http://www.w3.org/1999/xlink" content-type="dwc:verbatimCoordinates" xlink:type="simple">N43.624423°, E07.03667°</named-content>, 21.ii.2012, emerged 27.ii.2012, ex <italic><tp:taxon-name><tp:taxon-name-part taxon-name-part-type="genus">Myopites</tp:taxon-name-part> <tp:taxon-name-part taxon-name-part-type="species">stylata</tp:taxon-name-part></tp:taxon-name></italic> on <italic><tp:taxon-name><tp:taxon-name-part taxon-name-part-type="genus">Dittrichia</tp:taxon-name-part> <tp:taxon-name-part taxon-name-part-type="species">viscosa</tp:taxon-name-part></tp:taxon-name></italic> (F. Al khatib) (1 ♀) [FAL1089/10143] (in FALPC); <bold>Ardèche</bold>, Saint-Georges-Montpellier, <named-content xmlns:xlink="http://www.w3.org/1999/xlink" content-type="dwc:verbatimCoordinates" xlink:type="simple">N43.6104°, E3.77227°</named-content>, x.2011, ex <italic><tp:taxon-name><tp:taxon-name-part taxon-name-part-type="genus">Bactrocera</tp:taxon-name-part> <tp:taxon-name-part taxon-name-part-type="species">olea</tp:taxon-name-part></tp:taxon-name></italic> on <italic><tp:taxon-name><tp:taxon-name-part taxon-name-part-type="genus">Olea</tp:taxon-name-part> <tp:taxon-name-part taxon-name-part-type="species">europaea</tp:taxon-name-part></tp:taxon-name></italic> (L. Brancaccio &amp; M. Thaon) (1 ♀) [FAL1279/10444] (in MNHG); <bold>Aude</bold>, Bize-Minervois, <named-content xmlns:xlink="http://www.w3.org/1999/xlink" content-type="dwc:verbatimCoordinates" xlink:type="simple">N43.32692°, E2.870750°</named-content>, 27.iii.2012, emerged 11.iv.2012, ex <italic><tp:taxon-name><tp:taxon-name-part taxon-name-part-type="genus">Mesophleps</tp:taxon-name-part> <tp:taxon-name-part taxon-name-part-type="species">oxycedrella</tp:taxon-name-part></tp:taxon-name></italic> on <italic><tp:taxon-name><tp:taxon-name-part taxon-name-part-type="genus">Juniperus</tp:taxon-name-part> <tp:taxon-name-part taxon-name-part-type="species">oxycedrus</tp:taxon-name-part></tp:taxon-name></italic> (F. Al khatib &amp; N. Ris), (1 ♀) [FAL1360/10233] (in MNHN); <bold>Aude</bold>, Durban-Corbières, <named-content xmlns:xlink="http://www.w3.org/1999/xlink" content-type="dwc:verbatimCoordinates" xlink:type="simple">N42.99825°, E2.80690°</named-content>, 27.iii.2012, emerged 06.iv.2012, ex <italic><tp:taxon-name><tp:taxon-name-part taxon-name-part-type="genus">Mesophleps</tp:taxon-name-part> <tp:taxon-name-part taxon-name-part-type="species">oxycedrella</tp:taxon-name-part></tp:taxon-name></italic> on <italic><tp:taxon-name><tp:taxon-name-part taxon-name-part-type="genus">Juniperus</tp:taxon-name-part> <tp:taxon-name-part taxon-name-part-type="species">oxycedrus</tp:taxon-name-part></tp:taxon-name></italic> (F. Al khatib &amp; N. Ris), (1 ♀) [FAL1362/10234] (in FALPC); <bold>Aude</bold>, Gruissan, <named-content xmlns:xlink="http://www.w3.org/1999/xlink" content-type="dwc:verbatimCoordinates" xlink:type="simple">N43.12105°, E3.09539°</named-content>, x.2011, ex <italic><tp:taxon-name><tp:taxon-name-part taxon-name-part-type="genus">Bactrocera</tp:taxon-name-part> <tp:taxon-name-part taxon-name-part-type="species">oleae</tp:taxon-name-part></tp:taxon-name></italic> on <italic><tp:taxon-name><tp:taxon-name-part taxon-name-part-type="genus">Olea</tp:taxon-name-part> <tp:taxon-name-part taxon-name-part-type="species">europaea</tp:taxon-name-part></tp:taxon-name></italic> (N. Ris) (1 ♀) [FAL1266/10446] (in CBGP); <bold>Bouches-du-Rhône</bold>, Lançon-de-Provence, 33 m, <named-content xmlns:xlink="http://www.w3.org/1999/xlink" content-type="dwc:verbatimCoordinates" xlink:type="simple">N43.54818°, E5.16727°</named-content>, x.2011, ex <italic><tp:taxon-name><tp:taxon-name-part taxon-name-part-type="genus">Bactrocera</tp:taxon-name-part> <tp:taxon-name-part taxon-name-part-type="species">oleae</tp:taxon-name-part></tp:taxon-name></italic> on <italic><tp:taxon-name><tp:taxon-name-part taxon-name-part-type="genus">Olea</tp:taxon-name-part> <tp:taxon-name-part taxon-name-part-type="species">europaea</tp:taxon-name-part></tp:taxon-name></italic> (A. Auguste-Maros) (1 ♂) [FAL1269/10439] (in MNHN); <bold>Bouches-du-Rhône</bold>, La Ciotat, 53 m, <named-content xmlns:xlink="http://www.w3.org/1999/xlink" content-type="dwc:verbatimCoordinates" xlink:type="simple">N43.19011°, E5.65905°</named-content>, x.2010, ex <italic><tp:taxon-name><tp:taxon-name-part taxon-name-part-type="genus">Bactrocera</tp:taxon-name-part> <tp:taxon-name-part taxon-name-part-type="species">oleae</tp:taxon-name-part></tp:taxon-name></italic> on <italic><tp:taxon-name><tp:taxon-name-part taxon-name-part-type="genus">Olea</tp:taxon-name-part> <tp:taxon-name-part taxon-name-part-type="species">europaea</tp:taxon-name-part></tp:taxon-name></italic> (A. Auguste-Maros) (1 ♂) [FAL1243/10437] (in MNHG); <bold>Haute-Corse</bold>, Bisinchi, 593 m, <named-content xmlns:xlink="http://www.w3.org/1999/xlink" content-type="dwc:verbatimCoordinates" xlink:type="simple">N42.48983°, E9.32797°</named-content>, 18.vi.2012, emerged 03.vii.2012, ex <italic><tp:taxon-name><tp:taxon-name-part taxon-name-part-type="genus">Dryocosmus</tp:taxon-name-part> <tp:taxon-name-part taxon-name-part-type="species">kuriphilus</tp:taxon-name-part></tp:taxon-name></italic> on <italic><tp:taxon-name><tp:taxon-name-part taxon-name-part-type="genus">Castanea</tp:taxon-name-part> <tp:taxon-name-part taxon-name-part-type="species">sativa</tp:taxon-name-part></tp:taxon-name></italic> (N. Borowiec &amp; M. Thaon) (4 ♀) [NB441/10414 (in MNHG), NB441/10415 &amp; NB441/10416 (in FLAPC), NB441/10417 (in MNHN)]; <bold>Haute-Corse</bold>, Lumio, <named-content xmlns:xlink="http://www.w3.org/1999/xlink" content-type="dwc:verbatimCoordinates" xlink:type="simple">N42.55879°, E8.81299°</named-content>, 13.i.2012, emerged 27.ii.2012, ex <italic><tp:taxon-name><tp:taxon-name-part taxon-name-part-type="genus">Myopites</tp:taxon-name-part> <tp:taxon-name-part taxon-name-part-type="species">stylata</tp:taxon-name-part></tp:taxon-name></italic> on <italic><tp:taxon-name><tp:taxon-name-part taxon-name-part-type="genus">Dittrichia</tp:taxon-name-part> <tp:taxon-name-part taxon-name-part-type="species">viscosa</tp:taxon-name-part></tp:taxon-name></italic> (F. Ceccaldi) (1 ♀) [FAL1013/10137] (in AICF); <bold>Haute-Corse</bold>, Muratu, 750 m, <named-content xmlns:xlink="http://www.w3.org/1999/xlink" content-type="dwc:verbatimCoordinates" xlink:type="simple">N42.5559°, E9.29929°</named-content>, emerged 23.i.2013, ex <italic><tp:taxon-name><tp:taxon-name-part taxon-name-part-type="genus">Dryocosmus</tp:taxon-name-part> <tp:taxon-name-part taxon-name-part-type="species">kuriphilus</tp:taxon-name-part></tp:taxon-name></italic> on <italic><tp:taxon-name><tp:taxon-name-part taxon-name-part-type="genus">Castanea</tp:taxon-name-part> <tp:taxon-name-part taxon-name-part-type="species">sativa</tp:taxon-name-part></tp:taxon-name></italic> (N. Borowiec &amp; M. Thaon) (1 ♀) [2013CYN355/10664] (in FALCP); <bold>Var</bold>, la Garde-Freinet, 366 m, <named-content xmlns:xlink="http://www.w3.org/1999/xlink" content-type="dwc:verbatimCoordinates" xlink:type="simple">N43.31597°, E6.47534°</named-content>, emerged 28.ii.2013, ex <italic><tp:taxon-name><tp:taxon-name-part taxon-name-part-type="genus">Dryocosmus</tp:taxon-name-part> <tp:taxon-name-part taxon-name-part-type="species">kuriphilus</tp:taxon-name-part></tp:taxon-name></italic> on <italic><tp:taxon-name><tp:taxon-name-part taxon-name-part-type="genus">Castanea</tp:taxon-name-part> <tp:taxon-name-part taxon-name-part-type="species">sativa</tp:taxon-name-part></tp:taxon-name></italic> (N. Borowiec &amp; M. Thaon) (1 ♂) [2013CYN448/10663] (in FALPC); <bold>Var</bold>, Porquerolles, 13 m, <named-content xmlns:xlink="http://www.w3.org/1999/xlink" content-type="dwc:verbatimCoordinates" xlink:type="simple">N42.99534°, E6.2044°</named-content>, ex <italic><tp:taxon-name><tp:taxon-name-part taxon-name-part-type="genus">Bactrocera</tp:taxon-name-part> <tp:taxon-name-part taxon-name-part-type="species">oleae</tp:taxon-name-part></tp:taxon-name></italic> on <italic><tp:taxon-name><tp:taxon-name-part taxon-name-part-type="genus">Olea</tp:taxon-name-part> <tp:taxon-name-part taxon-name-part-type="species">europaea</tp:taxon-name-part></tp:taxon-name></italic> (J.-C. Malausa &amp; M. Thaon) (2 ♀) [NB377c/7090 (in GDPC), FAL1260/10438 (in FALPC)]; <bold>Var</bold>, Puget-Ville, 143 m, <named-content xmlns:xlink="http://www.w3.org/1999/xlink" content-type="dwc:verbatimCoordinates" xlink:type="simple">N43.26728°, E6.10671°</named-content>, ex <italic><tp:taxon-name><tp:taxon-name-part taxon-name-part-type="genus">Bactrocera</tp:taxon-name-part> <tp:taxon-name-part taxon-name-part-type="species">oleae</tp:taxon-name-part></tp:taxon-name></italic> on <italic><tp:taxon-name><tp:taxon-name-part taxon-name-part-type="genus">Olea</tp:taxon-name-part> <tp:taxon-name-part taxon-name-part-type="species">europaea</tp:taxon-name-part></tp:taxon-name></italic> (J.-C. Malausa &amp; M. Thaon) (1 ♂) [FAL1273a, not sequenced] (in GDPC). <bold>ITALY: Liguria</bold>, Bussana-Vecchia, <named-content xmlns:xlink="http://www.w3.org/1999/xlink" content-type="dwc:verbatimCoordinates" xlink:type="simple">N43.84026°, E7.82905°</named-content>, 02.i.2012, emerged 24.ii.2012, ex <italic><tp:taxon-name><tp:taxon-name-part taxon-name-part-type="genus">Myopites</tp:taxon-name-part> <tp:taxon-name-part taxon-name-part-type="species">stylata</tp:taxon-name-part></tp:taxon-name></italic> on <italic><tp:taxon-name><tp:taxon-name-part taxon-name-part-type="genus">Dittrichia</tp:taxon-name-part> <tp:taxon-name-part taxon-name-part-type="species">viscosa</tp:taxon-name-part></tp:taxon-name></italic> (E. Spagnol) (2 ♀) [FAL1004/10130, FAL1075/10156] (in MNHN); (1 ♀) [GDEL4122/10194] (in FALPC) same data except collected 25.i.2011 and emerged iv.2011; (1 ♀) [FAL1415/10481] (in CBGP) same data except collected 06.vi.2012 and emerged 07.vi.2012; <bold>Sardinia</bold>, Province Oristano, <named-content xmlns:xlink="http://www.w3.org/1999/xlink" content-type="dwc:verbatimCoordinates" xlink:type="simple">N39.70041°, E8.739690°</named-content>, 20.x.2012, sweeping on <italic><tp:taxon-name><tp:taxon-name-part taxon-name-part-type="genus">Pistacia</tp:taxon-name-part> <tp:taxon-name-part taxon-name-part-type="species">lentiscus</tp:taxon-name-part></tp:taxon-name></italic> (L. Brancaccio &amp; M. Thaon) (1 ♀) [FAL1508/10405] (in CNC); <bold>Sardinia</bold>, Province Oristano, <named-content xmlns:xlink="http://www.w3.org/1999/xlink" content-type="dwc:verbatimCoordinates" xlink:type="simple">N39.70041°, E8.739690°</named-content>, 20.x.2012, emerged 24.x.2012, ex <italic><tp:taxon-name><tp:taxon-name-part taxon-name-part-type="genus">Megastigmus</tp:taxon-name-part> <tp:taxon-name-part taxon-name-part-type="species">pistaciae</tp:taxon-name-part></tp:taxon-name></italic> on <italic><tp:taxon-name><tp:taxon-name-part taxon-name-part-type="genus">Pistacia</tp:taxon-name-part> <tp:taxon-name-part taxon-name-part-type="species">lentiscus</tp:taxon-name-part></tp:taxon-name></italic> (L. Brancaccio &amp; M. Thaon) (1 ♀) [FAL1513/10407] (in CNC).</p></tp:treatment-sec><ref-list><ref id="B1"><mixed-citation xmlns:xlink="http://www.w3.org/1999/xlink" xlink:type="simple"><person-group><name name-style="western"><surname>Al khatib</surname><given-names>F</given-names></name><name name-style="western"><surname>Fusu</surname><given-names>L</given-names></name><name name-style="western"><surname>Cruaud</surname><given-names>A</given-names></name><name name-style="western"><surname>Gibson</surname><given-names>G</given-names></name><name name-style="western"><surname>Borowiec</surname><given-names>N</given-names></name><name name-style="western"><surname>Rasplus</surname><given-names>J-Y</given-names></name><name name-style="western"><surname>Ris</surname><given-names>N</given-names></name><name name-style="western"><surname>Delvare</surname><given-names>G</given-names></name></person-group> (<year>2014</year>) <article-title>An integrative approach to species discrimination in the <italic><tp:taxon-name><tp:taxon-name-part taxon-name-part-type="genus">Eupelmus</tp:taxon-name-part> <tp:taxon-name-part taxon-name-part-type="species">urozonus</tp:taxon-name-part></tp:taxon-name></italic> complex (<tp:taxon-name><tp:taxon-name-part taxon-name-part-type="order">Hymenoptera</tp:taxon-name-part></tp:taxon-name>, <tp:taxon-name><tp:taxon-name-part taxon-name-part-type="family">Eupelmidae</tp:taxon-name-part></tp:taxon-name>), with the description of 11 new species from the Western Palaearctic.</article-title> <source>Systematic Entomology</source> <volume>39</volume>: <fpage>806</fpage>–<lpage>862</lpage>. doi: <ext-link ext-link-type="doi" xlink:href="10.1111/syen.12089" xlink:type="simple">10.1111/syen.12089</ext-link></mixed-citation></ref></ref-list></tp:taxon-treatment>
