# Supplementary material for: Availability of eleven species names of Eupelmus (Hymenoptera, Eupelmidae) proposed in Al khatib et al. (2014)
Source: Zookeys. 2015 May 25;(505):137–45. doi: 10.3897/zookeys.505.9021 (PMC4453240; doi:10.3897/zookeys.505.9021)
Supplement: XML Treatment for Eupelmus (Eupelmus) janstai [file zookeys.505.9021-treatment3.xml]

<!DOCTYPE tp:taxon-treatment
  PUBLIC "-//TaxonX//DTD Taxonomic Treatment Publishing DTD v0 20100105//EN" "tax-treatment-NSO.dtd">
<tp:taxon-treatment xmlns:tp="http://www.plazi.org/taxpub"><tp:treatment-meta><kwd-group><label>Taxon classification</label><kwd><named-content content-type="kingdom">Animalia</named-content></kwd><kwd><named-content content-type="order">Hymenoptera</named-content></kwd><kwd><named-content content-type="family">Eupelmidae</named-content></kwd></kwd-group><mixed-citation publication-type="journal"><person-group><name><surname>Al Khatib</surname><given-names>Fadel</given-names></name><name><surname>Fusu</surname><given-names>Lucian</given-names></name><name><surname>Cruaud</surname><given-names>Astrid</given-names></name><name><surname>Gibson</surname><given-names>Gary</given-names></name><name><surname>Borowiec</surname><given-names>Nicolas</given-names></name><name><surname>Rasplus</surname><given-names>Jean-Yves</given-names></name><name><surname>Ris</surname><given-names>Nicolas</given-names></name><name><surname>Delvare</surname><given-names>Gérard</given-names></name></person-group><article-title>Availability of eleven species names of <italic><tp:taxon-name><tp:taxon-name-part taxon-name-part-type="genus">Eupelmus</tp:taxon-name-part></tp:taxon-name></italic> (<tp:taxon-name><tp:taxon-name-part taxon-name-part-type="order">Hymenoptera</tp:taxon-name-part></tp:taxon-name>, <tp:taxon-name><tp:taxon-name-part taxon-name-part-type="family">Eupelmidae</tp:taxon-name-part></tp:taxon-name>) proposed in Al khatib et al. (2014)</article-title><source>Zookeys</source><day>25</day><month>5</month><year>2015</year><volume>2015</volume><issue>505</issue><fpage>137</fpage><lpage>145</lpage><pub-id pub-id-type="doi">10.3897/zookeys.505.9021</pub-id></mixed-citation></tp:treatment-meta><tp:nomenclature><tp:taxon-name>
                        <tp:taxon-name-part taxon-name-part-type="genus">Eupelmus</tp:taxon-name-part>
                        (<tp:taxon-name-part taxon-name-part-type="subgenus">Eupelmus</tp:taxon-name-part>)
                        <tp:taxon-name-part taxon-name-part-type="species">janstai</tp:taxon-name-part>
                        <object-id xmlns:xlink="http://www.w3.org/1999/xlink" content-type="zoobank" xlink:type="simple">http://zoobank.org/27BFFF36-E3EE-4B94-AC0B-D4AB07836E1B</object-id>
                    </tp:taxon-name><tp:taxon-authority>Delvare &amp; Gibson</tp:taxon-authority><tp:nomenclature-citation-list><tp:nomenclature-citation><tp:taxon-name>
                        <tp:taxon-name-part taxon-name-part-type="genus">Eupelmus</tp:taxon-name-part>
                        (<tp:taxon-name-part taxon-name-part-type="subgenus">Eupelmus</tp:taxon-name-part>)
                        <tp:taxon-name-part taxon-name-part-type="species">janstai</tp:taxon-name-part>
                        <object-id xmlns:xlink="http://www.w3.org/1999/xlink" content-type="zoobank" xlink:type="simple">http://zoobank.org/27BFFF36-E3EE-4B94-AC0B-D4AB07836E1B</object-id>
                    </tp:taxon-name><comment><xref ref-type="bibr" rid="B1">Al khatib et al. (2014)</xref>: 837–838.</comment></tp:nomenclature-citation></tp:nomenclature-citation-list></tp:nomenclature><tp:treatment-sec sec-type="Type material"><title>Type material.</title><p><bold>Holotype</bold> ♀. <bold>CZECH REPUBLIC:</bold> Břeclav district, Pavlov, <named-content xmlns:xlink="http://www.w3.org/1999/xlink" content-type="dwc:verbatimCoordinates" xlink:type="simple">48.86750°N, 16.65416°E</named-content>, sweeping on <italic><tp:taxon-name><tp:taxon-name-part taxon-name-part-type="genus">Tilia</tp:taxon-name-part> <tp:taxon-name-part taxon-name-part-type="species">platyphyllos</tp:taxon-name-part></tp:taxon-name></italic>, 03.vii.2010 (G. Delvare) [GDEL4046/10032] (in MNHG). <bold>Paratypes.</bold> Moravia, Vranov riv., Dyje, <named-content xmlns:xlink="http://www.w3.org/1999/xlink" content-type="dwc:verbatimCoordinates" xlink:type="simple">48.89472°N, 15.81250°E</named-content>, 13.viii.1991, riparian forest (L. Masner) (2 ♀) (in CNC).</p></tp:treatment-sec><ref-list><ref id="B1"><mixed-citation xmlns:xlink="http://www.w3.org/1999/xlink" xlink:type="simple"><person-group><name name-style="western"><surname>Al khatib</surname><given-names>F</given-names></name><name name-style="western"><surname>Fusu</surname><given-names>L</given-names></name><name name-style="western"><surname>Cruaud</surname><given-names>A</given-names></name><name name-style="western"><surname>Gibson</surname><given-names>G</given-names></name><name name-style="western"><surname>Borowiec</surname><given-names>N</given-names></name><name name-style="western"><surname>Rasplus</surname><given-names>J-Y</given-names></name><name name-style="western"><surname>Ris</surname><given-names>N</given-names></name><name name-style="western"><surname>Delvare</surname><given-names>G</given-names></name></person-group> (<year>2014</year>) <article-title>An integrative approach to species discrimination in the <italic><tp:taxon-name><tp:taxon-name-part taxon-name-part-type="genus">Eupelmus</tp:taxon-name-part> <tp:taxon-name-part taxon-name-part-type="species">urozonus</tp:taxon-name-part></tp:taxon-name></italic> complex (<tp:taxon-name><tp:taxon-name-part taxon-name-part-type="order">Hymenoptera</tp:taxon-name-part></tp:taxon-name>, <tp:taxon-name><tp:taxon-name-part taxon-name-part-type="family">Eupelmidae</tp:taxon-name-part></tp:taxon-name>), with the description of 11 new species from the Western Palaearctic.</article-title> <source>Systematic Entomology</source> <volume>39</volume>: <fpage>806</fpage>–<lpage>862</lpage>. doi: <ext-link ext-link-type="doi" xlink:href="10.1111/syen.12089" xlink:type="simple">10.1111/syen.12089</ext-link></mixed-citation></ref></ref-list></tp:taxon-treatment>
